# Supplementary material for: Smart Sensing and Adaptive Reasoning for Enabling Industrial Robots with Interactive Human-Robot Capabilities in Dynamic Environments—A Case Study
Source: Sensors (Basel). 2019 Mar 18;19(6):1354. doi: 10.3390/s19061354 (PMC6472064; doi:10.3390/s19061354)
Supplement: Supplementary file 1 [file sensors-19-01354-s001.zip]

Archive with 2 entries (2 files):
- Vids/Replanning1.mp4
- Vids/Replanning2.mp4
